# Supplementary material for: The induction of peripheral trained immunity in the pancreas incites anti-tumor activity to control pancreatic cancer progression
Source: Nat Commun. 2022 Feb 9;13:759. doi: 10.1038/s41467-022-28407-4 (PMC8828725; doi:10.1038/s41467-022-28407-4)
Supplement: Supplementary file 4 — Source Data [file 41467_2022_28407_MOESM4_ESM.xlsx]

## Sheet: Figure 1a
Spleen	Inguinal LN	Mesenteric LN	Peritoeal Cavity	Pancreas
0.052	0.0184	6.29	1.1	17.7
0.057	0.0211	5.97	2.3	21.1
0.048	0.0167	6.54	1.2	14

## Sheet: 1b
Blood	Brain	Heart	Lung	Liver	Spleen	Kidneys	Pancreas	Muscle	Bone	Skin	L intestine	S intestine	stomach
18496	11902	27920	77350	410049	1532375	229192	14262100	51337	317677	65164	1896300	1806025	870331
46538	9650	44572	145926	486332	1560563	101807	18085300	44297	314345	68431	1429163	1117771	1488457
139998	13820	35817	133818	1209537	1971915	259500	20977300	28630	377734	100523	1795571	599818	1867264

## Sheet: 1c
Blood	Brain	Heart	Lung	Liver	Spleen	Kidneys	Pancreas	Muscle	Bone	Skin	L intestine	S intestine	stomach
5345	3246	5300	22047	362295	238673	33923	1441216	5709	45254	11793	1559094	176627	94004
7189	3515	6340	14948	512292	310682	44655	1111670	4704	59438	82057	411430	189677	1015101
9945	6383	9359	15862	105657	350035	84486	335390	9071	53598	22946	109820	194308	393475

## Sheet: 1d
WT + PBS	WT+WGP	Dectin-1 KO + PBS	Dectin-1 KO + WGP
0.056	14.4	0.038	6
0.19	22.9	0.085	6.2
0.093	17.7	0.13	4
	28.3		3.7

## Sheet: 1e
WT	Dectin-1 KO
2.57463	0.414094
2.82614	1.5916
3.60159	0.354012
7.02759	2.32298

## Sheet: Figure 2b
CD45			CD11b			Ly6G			CD3			CD19			NK1.1
PBS	WGP		PBS	WGP		PBS	WGP		PBS	WGP		PBS	WGP		PBS	WGP
737274	4984800		426882	3294953		40383	232624		242642	137859		134909	170005		15144.2	94615.7
1336909	6266500		549470	4104558		29561.5	398142		82797.1	254715		44876	102158		12720.5	112591
2662500	5831100		551138	3113808		48610.3	448388		34436.5	142490		17046.1	117538		8493.1	70841
934620	5759600		238328	3409683		18875.6	422801		102434	144336		59411.4	67549.4		17577	115857
1184220	10096500		580268	7178612		27620.8	2473236		134919	58817.3		75149.9	21644.8		10811.1	52989.5
1085280	3115350		382019	903452		18393.5	730323		232937	119937		84924.8	131279		22515	347894
2456190	5821200		604223	3259872		30716.1	1950900		151109	152320		22272.4	125924		27228.1	167030
1581120	7586250		559716	4187610		23949.3	1191192		44767.5	137218		8058.14	124230		64808.8	99620.8
443904	4609200		177562	2401393		24977.4			99356.6			28988.7	34785.1		20440.4	246646
1267210	9792000		542366	5405184								30491.7	15468.9		71544.7	181228
1201200	13517100		516516	8434670											14515.8	123876
184977	8237700		95078.2	5082661											16144.3	91599.4
898890	6329400		274161	4088793											45300	114893
751530	9566700		251011	6954991												122100
364770	2100000		149920	2686770
			395211	2092738
			242896	2471674
			421496

## Sheet: 2d
CD45						CD11b
Naive	7	10	16	30		Naive	7	10	16	30
2.49	10.9	16.1	6.19	4.69		30.8	57.1	35.7	29.2	18.8
2.96	7.97	13.1	7.07	4.53		26.6	46.2	38.8	28	26.6
2.6	11.21	12.88	5.06	3.32		16.5	40.4	33.5
1.74						24.6
1.03						33.5

## Sheet: 2e
F4/80			Ly6C			Ly6G
PBS	WGP		PBS	WGP		PBS	WGP
234941	2431865		107952	4765589		40383	232624
381265	3308212		23104	2465091		29561.5	398142
341427	1741010		74571.9	2261102		48610.3	448388
111154	4324147		64509.8	3359261		18875.6	422801
367724	6486262		51272.8	3024183		27620.8	2473236
354846	3618855		81093	3282756		18393.5	730323
55050.3	3029795		24149.9	2220358		30716.1	1950900
147499	5104964		50994	935555		23949.3	1191192
122744			38906.7	1893111		24977.4
74060.7			38679.5	4335421

## Sheet: 2f
CD11b%			CD11b MFI			F4/80%			F4/80 MFI			Ly6C%			Ly6C MFI
PBS	WGP		PBS	WGP		PBS	WGP		PBS	WGP		PBS	WGP		PBS	WGP
20.8	72.5		19212	35195		33.3	54.6		36743	32686		17.4	41.4		16045	17948
19.5	69		15943	29317		15.8	53.2		22592	26727		14.8	30.6		23667	15173
19.7	66.7		24991	30399		27	54.7		30410	28475		17.2	64.9		16364	9320
62.6	53.5		24763	59538		12.2	45.8		22409	49459		23.6	46.5		8990	12753
60.5	67.7		25357	56551		12.2	54.2		28384	40750		22.5	67.4		16010	21106
63.4	68.5		24519	34705		24.4	60.3		26831	39704		10.1	64.4		9145	17027
62.9	66		21712	39600		31.8	58		33540	41049		22.2	54		17211	14508
63.4	74.8		24984	35324		2.65	46.8		18309	40661		11.1	19		22336	19513
45.8	73		24659	27743		20.5	57.6		31964	32043			53.8			21717
52.2	70.9		39179	32430						26131
34.7	65.1		39543	34718
48.3	67.2		23205	40613
51.1	51.1		27358	39692
42	57		36274	48297
49.2	41.8		34753	49450
31.3	66.7		25619	43275
40.8	70		22332	44564
48.3	54.8		37464	36333
37.4	59.8		34859	36674
29.5	46.3		36207	31377
54.8	71.6		26345	17918
28.5	72.3		35943	31997
34.3	72.4		17665	41620
61.2	59.8		29640	41758
58.4	40.6			39675
51.9	73
50.6	76.1
54.5	66
	72.2

## Sheet: 2g
IL-6					TNFa
PBS	WGP	PBS + LPS	WGP + LPS		PBS	WGP	PBS + LPS	WGP + LPS
10	150.716	240.702	550.716		15.2662	34.5848	18.9408	115.496
10	128.043	194.131	529.162		13.3392	38.6995	22.564	116.884
10	141.361	141.361	707.042			16.1435	20.766	115.496
10	135.686	135.686	685.149			17.0846	26.0898	116.19

[truncated: 53 more sheets: 2h, 2i, Figure 4d, 4f, 4g, 4h, 4i, 4j, 4k, Figure 5b, 5c, 5d, 5f, 5g, Figure 6b, 6c, 6d, 6e, 6f, 6g …]
